# Supplementary material for: Hyaluronic Acid Suppresses the Expression of Metalloproteinases in Osteoarthritic Cartilage Stimulated Simultaneously by Interleukin 1β and Mechanical Load
Source: PLoS One. 2016 Mar 2;11(3):e0150020. doi: 10.1371/journal.pone.0150020 (PMC4774918; doi:10.1371/journal.pone.0150020)
Supplement: S1 Data — (XLSX) [file pone.0150020.s001.xlsx]

## Sheet: Blatt1
MMP-13	mech. Load + Il1ß	mech. Load + Il1ß + 1mg/ml HA	mech. Load + Il1ß + 3mg/ml HA	control	K&L grade
patient 1	12.727	14.064	31.18	1	4
patient 2	35.69	10.887	7.779	1	4
patient 3	740.937	158.331	152.176	1	4
patient 4	3.347	0.428	0.934	1	4
patient 5	52.12	10.007	13.837	1	4
patient 6	100.467	64.647	40.471	1	4
patient 7	23.508	1.953	4.05	1	2
patient 8	109.912	79.938	56.934	1	2
patient 9	173.785	61.726	151.639	1	2
patient 10	17.978	1.99	1.878	1	2
patient 11	14.423	18.744	21.42	1	2
patient 12	0.877	0.83	0.475	1	2
MMP-1	mech. Load + Il1ß	mech. Load + Il1ß + 1mg/ml HA	mech. Load + Il1ß + 3mg/ml HA	control	K&L grade
patient 1	53.908	25.002	40.146	1	4
patient 2	152.529	23.828	32.001	1	4
patient 3	138.769	69.477	74.146	1	4
patient 4	2.033	3.721	1.787	1	4
patient 5	74.116	14.046	14.722	1	4
patient 6	1.799	1.486	4.942	1	4
patient 7	2.545	1.818	1.125	1	2
patient 8	3.991	3.108	11.639	1	2
patient 9	9.19	3.554	237.382	1	2
patient 10	0.711	0.033	0.226	1	2
patient 11	1.012	1.862	0.957	1	2
patient 12	0.224	0.657	1.029	1	2
MMP-2	mech. Load + Il1ß	mech. Load + Il1ß + 1mg/ml HA	mech. Load + Il1ß + 3mg/ml HA	control	K&L grade
patient 1	0.243	0.14	0.917	1	4
patient 2	0.592	1.967	3.328	1	4
patient 3	6.614	7.287	0.504	1	4
patient 4	1.544	0.18	0.13	1	4
patient 5	26.421	2.189	0.479	1	4
patient 6	7.947	1.979	0.742	1	4
patient 7	0.021	0.004	0.053	1	2
patient 8	1.338	4.059	2.717	1	2
patient 9	4.484	2.28	125.58	1	2
patient 10	1.655	0.919	0.211	1	2
patient 11	0.145	0.27	0.028	1	2
patient 12	72.091	22.168	6.201	1	2
